# Supplementary material for: Metabolomics and Cardiovascular Risk in Patients with Heart Failure: A Systematic Review and Meta-Analysis
Source: Int J Mol Sci. 2024 May 23;25(11):5693. doi: 10.3390/ijms25115693 (PMC11172189; doi:10.3390/ijms25115693)
Supplement: Supplementary file 1 [file ijms-25-05693-s001.zip]

Archive with 1 entries (1 files):
- ijms-2982413-supplementary.pdf
